# Supplementary material for: Bis(2,2,2 trifluoroethyl) Phosphonate as a Convenient Precursor for the Synthesis of H-Phosphonates
Source: Molecules. 2024 May 21;29(11):2432. doi: 10.3390/molecules29112432 (PMC11173472; doi:10.3390/molecules29112432)
Supplement: Supplementary file 1 [file molecules-29-02432-s001.zip]

Archive with 1 entries (1 files):
- molecules-3004143-supplementary.pdf
